# Supplementary material for: Fluconazole worsened lung inflammation, partly through lung microbiome dysbiosis in mice with ovalbumin-induced asthma
Source: PeerJ. 2024 Oct 28;12:e18421. doi: 10.7717/peerj.18421 (PMC11526796; doi:10.7717/peerj.18421)
Supplement: Supplemental Information 3 [file peerj-12-18421-s003.zip]

Archive with 32 entries (32 files):
- peerj-102180-Bacteroidota.csv
- peerj-102180-Cells_in_BAL.csv
- peerj-102180-Firmicutes.csv
- peerj-102180-Gram_neg.csv
- peerj-102180-Gram_positive.csv
- peerj-102180-Lactobacillus.csv
- peerj-102180-Lung_damage_score.csv
- peerj-102180-Lung_IgE.csv
- peerj-102180-lung_IL10.csv
- peerj-102180-Lung_ITS.csv
- peerj-102180-lung_TNFa.csv
- peerj-102180-Macrophage_in_histo.csv
- peerj-102180-Muribacter.csv
- peerj-102180-Myxococcota.csv
- peerj-102180-Neutrphil_in_BAL.csv
- peerj-102180-Ochrobactrum.csv
- peerj-102180-Olivibactor.csv
- peerj-102180-Proteobacteria.csv
- peerj-102180-Pseudomonas.csv
- peerj-102180-Serum_IgE.csv
- peerj-102180-Serum_IL4.csv
- peerj-102180-Serum_IL6.csv
- peerj-102180-Serum_IL10.csv
- peerj-102180-Serum_TNF-alpha.csv
- peerj-102180-Sup_IL6_24_h.csv
- peerj-102180-Sup_IL8_24_h.csv
- peerj-102180-Sup_IL10_24_h.csv
- peerj-102180-Sup_TNF_24_h.csv
- peerj-102180-WBC_count.csv
- peerj-102180-weight_change.csv
- peerj-102180-lung_IL6.csv
- peerj-102180-Lung_IL4.csv
