# Supplementary material for: Fluconazole worsened lung inflammation, partly through lung microbiome dysbiosis in mice with ovalbumin-induced asthma
Source: PeerJ. 2024 Oct 28;12:e18421. doi: 10.7717/peerj.18421 (PMC11526796; doi:10.7717/peerj.18421)
Supplement: Supplemental Information 3 [file peerj-12-18421-s003.zip › peerj-102180-Bacteroidota.csv]

Control	Asthma	Fluconazole control	Athma + Fluconazole
6.893819	8.399366	0	2
9.11252	0	2	6
8.399366	5.388273	2.29794	35.73693
