# Supplementary material for: Fluconazole worsened lung inflammation, partly through lung microbiome dysbiosis in mice with ovalbumin-induced asthma
Source: PeerJ. 2024 Oct 28;12:e18421. doi: 10.7717/peerj.18421 (PMC11526796; doi:10.7717/peerj.18421)
Supplement: Supplemental Information 3 [file peerj-12-18421-s003.zip › peerj-102180-Cells_in_BAL.csv]

Mononeuclear				Neutrophil				Eosinophils
Control	Asthma	Fluconazole control	Asthma + Fluconazole	Control	Asthma	Fluconazole control	Asthma + Fluconazole	Control	Asthma	Fluconazole control	Asthma + Fluconazole
26	236*	129*	185	29	66	22	38	0	5	0	8
37	100	59	208	25	81	22	81	0	12	0	18
40	89	50	134	19	59	25	72	0	7	0	6
	110	32
