# Supplementary material for: Fluconazole worsened lung inflammation, partly through lung microbiome dysbiosis in mice with ovalbumin-induced asthma
Source: PeerJ. 2024 Oct 28;12:e18421. doi: 10.7717/peerj.18421 (PMC11526796; doi:10.7717/peerj.18421)
Supplement: Supplemental Information 3 [file peerj-12-18421-s003.zip › peerj-102180-Gram_neg.csv]

Control	Asthma	Fluconazole control	Athma + Fluconazole
82.56735	71.07766	38.19334	48.51347
79.31854	87.24247	46.21553	99
46.59271	76.46592	85.80032	89.61966
