# Supplementary material for: Fluconazole worsened lung inflammation, partly through lung microbiome dysbiosis in mice with ovalbumin-induced asthma
Source: PeerJ. 2024 Oct 28;12:e18421. doi: 10.7717/peerj.18421 (PMC11526796; doi:10.7717/peerj.18421)
Supplement: Supplemental Information 3 [file peerj-12-18421-s003.zip › peerj-102180-Gram_positive.csv]

Control	Asthma	Fluconazole control	Athma + Fluconazole
13.54992	24.72266	61.72742	61.347068
18.85895	8.478605	47.93978	3
42.07607	18.93819	12.2187	7
