# Supplementary material for: Fluconazole worsened lung inflammation, partly through lung microbiome dysbiosis in mice with ovalbumin-induced asthma
Source: PeerJ. 2024 Oct 28;12:e18421. doi: 10.7717/peerj.18421 (PMC11526796; doi:10.7717/peerj.18421)
Supplement: Supplemental Information 3 [file peerj-12-18421-s003.zip › peerj-102180-Lactobacillus.csv]

Control	Asthma	Fluconazole control	Athma + Fluconazole
7.884465	17.48634	0	1.014832
0	2.185792	0	0
0	1.014832	0	0
