# Supplementary material for: Fluconazole worsened lung inflammation, partly through lung microbiome dysbiosis in mice with ovalbumin-induced asthma
Source: PeerJ. 2024 Oct 28;12:e18421. doi: 10.7717/peerj.18421 (PMC11526796; doi:10.7717/peerj.18421)
Supplement: Supplemental Information 3 [file peerj-12-18421-s003.zip › peerj-102180-Lung_damage_score.csv]

Control	Asthma	Fluconazole control	Asthma + Fluconazole
4	10	4	26.33333
2	7.333333	7	20.66667
7	11	9	17
9	16	7	9.333333
8	18	2	7
9	6.666667	8	7.666667
7	10.66667	9	10.33333
9	4	3	23.33333
	9	7	6.666667
	11	2	26.66667
		4
