# Supplementary material for: Fluconazole worsened lung inflammation, partly through lung microbiome dysbiosis in mice with ovalbumin-induced asthma
Source: PeerJ. 2024 Oct 28;12:e18421. doi: 10.7717/peerj.18421 (PMC11526796; doi:10.7717/peerj.18421)
Supplement: Supplemental Information 3 [file peerj-12-18421-s003.zip › peerj-102180-Lung_IgE.csv]

Control	Asthma	Fluconazole control	Asthma+Fluconazole
1094.116	2390.995	617.9817	1704.588
879.7773	2462.408	1178.818	1738.79
2156.423	1168.513	983.4405	3308.433
1103.0234	2234.434	734.1459	1725.5204
932.212	1490.6545	878.4926	1634.358
1241.3441	2030.3902	901.549	2787.5106
