# Supplementary material for: Fluconazole worsened lung inflammation, partly through lung microbiome dysbiosis in mice with ovalbumin-induced asthma
Source: PeerJ. 2024 Oct 28;12:e18421. doi: 10.7717/peerj.18421 (PMC11526796; doi:10.7717/peerj.18421)
Supplement: Supplemental Information 3 [file peerj-12-18421-s003.zip › peerj-102180-lung_IL10.csv]

Control	Asthma	Fluconazole control	Asthma+Fluconazole
894.003	1639.445	844.91	2075.704
844.91	1563.613	725.7308	979.997
734.4901	974.9552	977.4374	1127.667
890.4293	976.1453	986.4721	2048.135
679.1233	1623.9052	700.1941	1525.9899
901.1273	1243.9863	901.4606	988.106
