# Supplementary material for: Fluconazole worsened lung inflammation, partly through lung microbiome dysbiosis in mice with ovalbumin-induced asthma
Source: PeerJ. 2024 Oct 28;12:e18421. doi: 10.7717/peerj.18421 (PMC11526796; doi:10.7717/peerj.18421)
Supplement: Supplemental Information 3 [file peerj-12-18421-s003.zip › peerj-102180-lung_TNFa.csv]

Control	Asthma	Fluconazole control	Asthma+Fluconazole
266.7936	355.8667	250.4197	593.7549
237.9805	408.4161	244.5375	385.779
224.5045	331.2058	271.1827	374.3029
221.0437	398.63	250.5778	386.19
239.5453	403.2541	239.221	379.2167
200	399.593	200.098	590.79
