# Supplementary material for: Fluconazole worsened lung inflammation, partly through lung microbiome dysbiosis in mice with ovalbumin-induced asthma
Source: PeerJ. 2024 Oct 28;12:e18421. doi: 10.7717/peerj.18421 (PMC11526796; doi:10.7717/peerj.18421)
Supplement: Supplemental Information 3 [file peerj-12-18421-s003.zip › peerj-102180-Macrophage_in_histo.csv]

Control	Asthma	Fluconazole control	Asthma + Fluconazole
26	236*	129*	185
37	100	59	208
40	89	50	134
25	110	32	161
28	121	40	133
33	96	31	145
