# Supplementary material for: Fluconazole worsened lung inflammation, partly through lung microbiome dysbiosis in mice with ovalbumin-induced asthma
Source: PeerJ. 2024 Oct 28;12:e18421. doi: 10.7717/peerj.18421 (PMC11526796; doi:10.7717/peerj.18421)
Supplement: Supplemental Information 3 [file peerj-12-18421-s003.zip › peerj-102180-Muribacter.csv]

Control	Asthma	Fluconazole control	Athma + Fluconazole
1.717408	48.1655	0	0
15.76893	0	0	0
9.52381	7.338017	0	0
