# Supplementary material for: Fluconazole worsened lung inflammation, partly through lung microbiome dysbiosis in mice with ovalbumin-induced asthma
Source: PeerJ. 2024 Oct 28;12:e18421. doi: 10.7717/peerj.18421 (PMC11526796; doi:10.7717/peerj.18421)
Supplement: Supplemental Information 3 [file peerj-12-18421-s003.zip › peerj-102180-Neutrphil_in_BAL.csv]

Control	Asthma	Fluconazole control	Asthma + Fluconazole
29	66	22	38
25	81	22	81
19	59	25	72
18	58	21	69
24	69	24	45
21	89	23	71
