# Supplementary material for: Fluconazole worsened lung inflammation, partly through lung microbiome dysbiosis in mice with ovalbumin-induced asthma
Source: PeerJ. 2024 Oct 28;12:e18421. doi: 10.7717/peerj.18421 (PMC11526796; doi:10.7717/peerj.18421)
Supplement: Supplemental Information 3 [file peerj-12-18421-s003.zip › peerj-102180-Olivibactor.csv]

Control	Asthma	Fluconazole control	Athma + Fluconazole
2.654176	9.211553	0	0
1.17096	0	0	0
4.449649	3.12256	0	0
