# Supplementary material for: Fluconazole worsened lung inflammation, partly through lung microbiome dysbiosis in mice with ovalbumin-induced asthma
Source: PeerJ. 2024 Oct 28;12:e18421. doi: 10.7717/peerj.18421 (PMC11526796; doi:10.7717/peerj.18421)
Supplement: Supplemental Information 3 [file peerj-12-18421-s003.zip › peerj-102180-Proteobacteria.csv]

Control	Asthma	Fluconazole control	Athma + Fluconazole
75.67353	62.67829	38.19334	46.51347
70.20602	87.24247	44.21553	96.03803
38.19334	71.07765	93.50238	53.88273
