# Supplementary material for: Fluconazole worsened lung inflammation, partly through lung microbiome dysbiosis in mice with ovalbumin-induced asthma
Source: PeerJ. 2024 Oct 28;12:e18421. doi: 10.7717/peerj.18421 (PMC11526796; doi:10.7717/peerj.18421)
Supplement: Supplemental Information 3 [file peerj-12-18421-s003.zip › peerj-102180-Serum_IgE.csv]

Control	Asthma	Fluconazole control	Asthma+Fluconazole
210	2101	180	1900
120	2300	70	1600
86	3100	100	3100
102	2222	121	1790
134	2402	119	1764
156	3060	89	2003
