# Supplementary material for: Fluconazole worsened lung inflammation, partly through lung microbiome dysbiosis in mice with ovalbumin-induced asthma
Source: PeerJ. 2024 Oct 28;12:e18421. doi: 10.7717/peerj.18421 (PMC11526796; doi:10.7717/peerj.18421)
Supplement: Supplemental Information 3 [file peerj-12-18421-s003.zip › peerj-102180-Serum_IL4.csv]

Control	Asthma	Fluconazole control	Asthma+Fluconazole
0	21	9	19
7	18	7	16
6	19	4	11
7	20	0	10
6	18	5	13
5	18	7	17
