# Supplementary material for: Fluconazole worsened lung inflammation, partly through lung microbiome dysbiosis in mice with ovalbumin-induced asthma
Source: PeerJ. 2024 Oct 28;12:e18421. doi: 10.7717/peerj.18421 (PMC11526796; doi:10.7717/peerj.18421)
Supplement: Supplemental Information 3 [file peerj-12-18421-s003.zip › peerj-102180-Serum_IL6.csv]

Control	Asthma	Fluconazole control	Asthma + Fluconazole
24.56372616	61.79034069	23.44631258	44.92645237
23.06725654	32.80777017	24.11343745	53.37440778
17.35969761	29.66462504	27.43935629	48.46109473
25.58920819	28.15727324	26.48769836	64.5226798057778*
21.96417781	69.48205456	26.68526468	55.67559334
20.14776264	30	31.37005118	22
