# Supplementary material for: Fluconazole worsened lung inflammation, partly through lung microbiome dysbiosis in mice with ovalbumin-induced asthma
Source: PeerJ. 2024 Oct 28;12:e18421. doi: 10.7717/peerj.18421 (PMC11526796; doi:10.7717/peerj.18421)
Supplement: Supplemental Information 3 [file peerj-12-18421-s003.zip › peerj-102180-Serum_IL10.csv]

Control	Asthma	Fluconazole control	Asthma + Fluconazole
298.0009878	546.481781	281.6366777	691.9014218
281.6366777	521.2044722	241.9102721	759.9989571
244.8300326	324.985054	325.8124501	709.2221716
230.4558592	348.5452291	295.4734782	1222.582157
267.0918362	1902.92196920081*	666.3580828	997.060485
220.2590461	534.236897	326.0881571	687.352675
