# Supplementary material for: Fluconazole worsened lung inflammation, partly through lung microbiome dysbiosis in mice with ovalbumin-induced asthma
Source: PeerJ. 2024 Oct 28;12:e18421. doi: 10.7717/peerj.18421 (PMC11526796; doi:10.7717/peerj.18421)
Supplement: Supplemental Information 3 [file peerj-12-18421-s003.zip › peerj-102180-Serum_TNF-alpha.csv]

Control	Asthma	Fluconazole control	Asthma + Fluconazole
122.2645316	118.6222399	116.8065694	131.2516423
145.9935118	136.1386852	114.8458312	128.5930071
108.168176	110.4019184	123.7275676	158.1009506
114.017208	130.7811676	122.9363704	141.6165186
110.467158	107.0395467	150.972159	149.0445404
116.8065694	123.9664	134.8677484	129.3984
