# Supplementary material for: Fluconazole worsened lung inflammation, partly through lung microbiome dysbiosis in mice with ovalbumin-induced asthma
Source: PeerJ. 2024 Oct 28;12:e18421. doi: 10.7717/peerj.18421 (PMC11526796; doi:10.7717/peerj.18421)
Supplement: Supplemental Information 3 [file peerj-12-18421-s003.zip › peerj-102180-Sup_IL6_24_h.csv]

Cell alone	LPS 100 ng/ml	BG 0.1 mg/ml	BG 1 mg/ml	LPS + BG 0.1 mg/ml	LPS +BG 1 mg/ml
0	9.098187	2.421678	3.60908	0	11.0293
0	5.868833	3.32854	2.288952	10.94602	9.916477
1.603349	6.681808	5.853626	2.866347	19.81275	13.31763
5.117301	4.369586	5.623581	3.824408	13.73107	18.13934
4.872205	7.105643	6.496076	6.569979	22.26603	19.74266
0	8.65891	4.240426	6.267568	5.72327	17.71232
4.056521	8.831167	4.747453	5.421864	13.96551	14.72593
1.470387	10.2177	6.603016	2.894497	7.323103	15.64309
3.387819	8.530659	3.389067	2.119909	8.887995	12.96095
		0	0
		0	0
