# Supplementary material for: Fluconazole worsened lung inflammation, partly through lung microbiome dysbiosis in mice with ovalbumin-induced asthma
Source: PeerJ. 2024 Oct 28;12:e18421. doi: 10.7717/peerj.18421 (PMC11526796; doi:10.7717/peerj.18421)
Supplement: Supplemental Information 3 [file peerj-12-18421-s003.zip › peerj-102180-Sup_IL8_24_h.csv]

Cell alone	LPS 100 ng/ml	BG 0.1 mg/ml	BG 1 mg/ml	LPS + BG 0.1 mg/ml	LPS +BG 1 mg/ml
10.80704	4.968284	4.48896	5.19758	7.726952	5.440608
8.96908	4.923508	9.03074	5.193932	6.739592	6.413252
8.72852	7.298704	11.66749	6.197404	10.69334	7.150668
8.101108	8.324232	10.43631	7.14884	10.89463	7.083436
8.92222	8.73222	11.85662	7.23126	10.9573	7.00908
10.80553	4.722172	6.514012	7.745412	9.061268	7.168044
9.721748	8.251752	8.080368	5.966612	9.81306	7.194096
4	6.547284	6.182312	5.670708	9.738148	6.636132
3	7.839792	8.635736	6.385364	7.370496	5.898896
	9	2	10	3	11
				2
