# Supplementary material for: Fluconazole worsened lung inflammation, partly through lung microbiome dysbiosis in mice with ovalbumin-induced asthma
Source: PeerJ. 2024 Oct 28;12:e18421. doi: 10.7717/peerj.18421 (PMC11526796; doi:10.7717/peerj.18421)
Supplement: Supplemental Information 3 [file peerj-12-18421-s003.zip › peerj-102180-Sup_IL10_24_h.csv]

Cell alone	LPS 100 ng/ml	BG 0.1 mg/ml	BG 1 mg/ml	LPS + BG 0.1 mg/ml	LPS +BG 1 mg/ml
9.894162	7.079793	10.18824	10.70608	4.845063	5.597313
1.49936	17.1439	12.81721	6.150668	20.764476	14.10577
21.03443	6.110889	10.99022	9.378455	6.463218	30.54375*
3.167949	10.67198	9.668984	8.039463	12.32921	14.03829
5.404101	13.45013	24.55985	30.17864	8.246883	3.71207
6.94838	15.41919	14.68825	9.158249	2.00086*	9.440254
3.749008	32.32387	10.94547	0.119879*	5.246405	15.11445
13.14539	7.057773	8.758328	2.267238	5.468742	23.50712*
24.12512	0.808909	6.522887	2.015067	11.09961	16.17499
