# Supplementary material for: Fluconazole worsened lung inflammation, partly through lung microbiome dysbiosis in mice with ovalbumin-induced asthma
Source: PeerJ. 2024 Oct 28;12:e18421. doi: 10.7717/peerj.18421 (PMC11526796; doi:10.7717/peerj.18421)
Supplement: Supplemental Information 3 [file peerj-12-18421-s003.zip › peerj-102180-Sup_TNF_24_h.csv]

Cell alone	LPS 100 ng/ml	BG 0.1 mg/ml	BG 1 mg/ml	LPS + BG 0.1 mg/ml	LPS +BG 1 mg/ml
0.507339	13.81647	7.823396	7.342909	10.55878	16.75603
0.441322	9.818893	5.840338	6.158859	11.45617	15.40152
0.410967	15.02123	4.725287	6.661235	21.96677*	11.62172
0.238465	14.81526	6.782384	6.787893	15.39402	15.93771
0.55621	6.217484	9.454088	6.931141	12.61814	20.04514
0.529305	16.32234*	5.430901	3.978653	16.27167	16.73725
0.702618	9.272739	17.63558	5.445517	18.5615	23.65983
0.613742	16.08966	3.486301	12.2156	14.05011	37.08739
2.743425	16.12718	0.538804	12.34787	15.29097	12.59017
	4			4
