# Supplementary material for: Fluconazole worsened lung inflammation, partly through lung microbiome dysbiosis in mice with ovalbumin-induced asthma
Source: PeerJ. 2024 Oct 28;12:e18421. doi: 10.7717/peerj.18421 (PMC11526796; doi:10.7717/peerj.18421)
Supplement: Supplemental Information 3 [file peerj-12-18421-s003.zip › peerj-102180-WBC_count.csv]

Control	Asthma	Fluconazole control	Asthma + Fluconazole	Control	Asthma	Fluconazole control	Asthma + Fluconazole
29	66	82	38*	96	185	129*	236*
25	81	22*	81	177	208	59	100
49	59	65	72	120	134	50	69
