# Supplementary material for: Fluconazole worsened lung inflammation, partly through lung microbiome dysbiosis in mice with ovalbumin-induced asthma
Source: PeerJ. 2024 Oct 28;12:e18421. doi: 10.7717/peerj.18421 (PMC11526796; doi:10.7717/peerj.18421)
Supplement: Supplemental Information 3 [file peerj-12-18421-s003.zip › peerj-102180-weight_change.csv]

Control	Asthma	Fluconazole control	Asthma+Fluconazole
15	1	16	-1
10.5	0	8	-3
18	-3	12	2
17	-3	14	-3
11	1	10	2
19.5	1	13	1
