# Supplementary material for: Fluconazole worsened lung inflammation, partly through lung microbiome dysbiosis in mice with ovalbumin-induced asthma
Source: PeerJ. 2024 Oct 28;12:e18421. doi: 10.7717/peerj.18421 (PMC11526796; doi:10.7717/peerj.18421)
Supplement: Supplemental Information 3 [file peerj-12-18421-s003.zip › peerj-102180-lung_IL6.csv]

Control	Asthma	Fluconazole control	Asthma+Fluconazole
0	57	36	99
21	78	21	174
18	63	12	147
21	120	0	140
36	80	21	98
29	71	34	176
