# Supplementary material for: Fluconazole worsened lung inflammation, partly through lung microbiome dysbiosis in mice with ovalbumin-induced asthma
Source: PeerJ. 2024 Oct 28;12:e18421. doi: 10.7717/peerj.18421 (PMC11526796; doi:10.7717/peerj.18421)
Supplement: Supplemental Information 3 [file peerj-12-18421-s003.zip › peerj-102180-Lung_IL4.csv]

Control	Asthma	Fluconazole control	Asthma+Fluconazole
52.65844	63.64194	49.93297	92.07233
43.91034	129.7312	55.66342	79.843
56.13796	68.22516	41.73581	119.7799
53.9365	89.81349	41.9843	99.6012
43.0532	68.3694	56.8792	84.159
50.9314	78.61252	52.19476	102.9756
